# Supplementary material for: Bathochromic Shift of Fluorescence Peak in Dipyrrolo[1,2-a:2′,1′-c]quinoxaline by Introducing Each of Electron-Donating and Electron-Withdrawing Substituent
Source: Molecules. 2023 Mar 23;28(7):2896. doi: 10.3390/molecules28072896 (PMC10096015; doi:10.3390/molecules28072896)
Supplement: Supplementary file 1 [file molecules-28-02896-s001.zip]

Archive with 1 entries (1 files):
- molecules-2302023-supplementary.pdf
